# Supplementary material for: Transcriptome Analysis of Post-Hatch Breast Muscle in Legacy and Modern Broiler Chickens Reveals Enrichment of Several Regulators of Myogenic Growth
Source: PLoS One. 2015 Mar 30;10(3):e0122525. doi: 10.1371/journal.pone.0122525 (PMC4379050; doi:10.1371/journal.pone.0122525)
Supplement: S1 Table — The table columns (in order) are the Entrez IDs, gene symbol, the line in which the gene is enriched, the log2 of the ratio of the Ross 708 RPKM to the Illinois RPKM, the mean RPKM for the Ross 708 samples, the mean RPKM for the Illinois samples, and the individual RPKM values for each library analyzed. (XLSX) [file pone.0122525.s001.xlsx]

## Sheet: Sheet1
Entrez Gene ID	Symbol	Enriched Line	Log2(RD6/LD6)	Mean RD6	Mean LD6	Illinois D6(1)	Illinois D6(2)	Illinois D6(3)	Illinois D6(4)	Illinois D6(5)	Illinois D6(6)	Ross 708 D6(1)	Ross 708 D6(2)	Ross 708 D6(3)	Ross 708 D6(4)	Ross 708 D6(5)	Ross 708 D6(6)
417751	LMOD2	ROSS	4.3778518793	23.32	1.1216666667	2.44	1.15	0.64	0.71	0.72	1.07	41.69	8.97	32.7	43.19	9.33	4.04
418543	LOC418543	ROSS	4.2268820961	66.691666667	3.5616666667	11.19	0.54	0.54	0.27	0.54	8.29	138.82	14.5	3.56	127.35	18.73	97.19
418628	FANCB	ROSS	2.8539826617	5.555	0.7683333333	0.56	1.13	0.72	0.41	0.26	1.53	3.7	2.06	9.64	8.08	4.91	4.94
418099	MYBPC1	ROSS	2.6581457904	61.765	9.785	10.54	4.18	4.04	2.99	19.25	17.71	99.67	82.2	99.34	24.2	45.53	19.65
422682	MYOZ2	ROSS	2.6484917861	132.35166667	21.108333333	37.73	11.83	16.75	12.06	20.34	27.94	300.07	138.55	65.11	150.98	51.73	87.67
404773	MUSTN1	ROSS	2.4831940802	102.22833333	18.283333333	29.28	19.21	8.9	17.81	15.41	19.09	255.1	120.58	102.14	72.25	25.37	37.93
427398	KIF24	ROSS	2.3844058806	6.2133333333	1.19	0.94	0.87	1.3	0.69	0.54	2.8	13.57	1.56	4.26	8.18	1.82	7.89
417310	MYH3	ROSS	2.3746570384	10.216666667	1.97	2.18	1.66	1.06	1.3	1.47	4.15	19.55	13.56	14.13	6.73	2.95	4.38
418090	IGF1	ROSS	2.3308945317	6.725	1.3366666667	1.31	1.87	1.12	0.37	0.75	2.6	3.29	3.66	14.86	4.44	5.91	8.19
421364	VASH2	ROSS	2.2835521924	58.611666667	12.038333333	16.63	12.46	11.52	9.71	8.13	13.78	130.71	29.84	50.51	67.57	26.79	46.25
396512	FOS	ROSS	2.2747732423	4.1133333333	0.85	0.75	0.45	0.9	1.2	1.2	0.6	3.75	6.76	7.95	3.57	1.04	1.61
396531	PVALB	ROSS	2.2739983389	219.70333333	45.425	14.28	38.8	55.68	35.55	28.1	100.14	569.18	159.99	199.17	198.3	69.77	121.81
423195	CHRM4	ROSS	2.2385086891	7.9516666667	1.685	1.62	1.32	1.62	1.31	1.52	2.72	13.03	1.98	7.24	7.02	8.19	10.25
403120	ISG12-2	ROSS	2.0943680042	14.398333333	3.3716666667	1.88	2.18	5.91	5.29	2.49	2.48	7.22	6.72	31.8	9.19	13.24	18.22
423790	IFIT5	ROSS	1.995162795	7.94	1.9916666667	2.46	1.3	2.07	3.29	1.38	1.45	12.44	5.79	10.38	3.57	11.13	4.33
418922	SLC7A1	ROSS	1.9764131797	8.4933333333	2.1583333333	4.85	1.52	1.61	1.12	0.2	3.65	6.66	6.66	13.72	13.02	6.23	4.67
415790	RRAD	ROSS	1.9564764869	4.3533333333	1.1216666667	0.63	1.49	2.03	0.86	0.94	0.78	4.56	4.36	6.52	6.69	2.32	1.67
418754	LOC418754	ROSS	1.9535234544	9.825	2.5366666667	3.29	0.97	2.7	1.35	0.96	5.95	10.19	8.7	9.85	12.11	3.62	14.48
769203	PYCR2	ROSS	1.9211465683	25.721666667	6.7916666667	11.3	5.95	5.49	2.44	2.62	12.95	20.49	21.5	42.69	30.24	18.3	21.11
418627	MOSPD2	ROSS	1.8986034628	15.84	4.2483333333	3.38	4.25	4.41	3.63	3.81	6.01	14.81	13.99	19.72	22.99	10.86	12.67
395193	NR13	ROSS	1.8962653148	103.03833333	27.68	21.12	40.66	33.79	27.04	12.04	31.43	106.7	132.01	121.07	98.74	100.34	59.37
770798	NCAM1	ROSS	1.8862369244	29.475	7.9733333333	10.08	7.48	8.92	5.88	6.91	8.57	71.81	20.13	18.27	26.83	15.16	24.65
420775	STK17A	ROSS	1.8776547555	10.075	2.7416666667	2.17	1.85	1.85	1.74	2.01	6.83	17.33	5.64	6.06	15.72	4.17	11.53
396404	DDR2	ROSS	1.8652404789	9.09	2.495	3.54	2.25	2.74	1.08	1.03	4.33	6.49	7.3	18.98	12.11	5.32	4.34
422636	SHROOM3	ROSS	1.8527394064	10.36	2.8683333333	1.93	4.52	3.27	2.3	1.86	3.33	14.59	7.29	12.91	13.6	7.88	5.89
419218	ZNFX1	ROSS	1.835479529	4.705	1.3183333333	1.72	1.51	1.46	0.91	0.78	1.53	4.74	3.02	4.5	6.47	4.78	4.72
417483	GATSL1	ROSS	1.8160270172	10.011666667	2.8433333333	2.72	1.64	3.28	2.95	2.63	3.84	12.25	7.16	13.46	5.86	10.14	11.2
374144	PTS	ROSS	1.79491901	4.3316666667	1.2483333333	1.93	1.15	0.58	0.96	1.15	1.72	10.33	2.64	3.02	5.85	1.9	2.25
422815	PPARGC1A	ROSS	1.7887901722	8.1716666667	2.365	1.81	3.37	1.99	1.37	1.56	4.09	3.58	11.07	5.63	10.5	10.29	7.96
428381	GPR20	ROSS	1.7640548693	7.795	2.295	3.3	1.77	1.64	1.77	1.14	4.15	8.8	7.2	3.85	14.44	2.25	10.23
396446	ATP2A2	ROSS	1.7521507556	30.721666667	9.12	14.59	9.6	8.68	6.83	6.59	8.43	67.59	22.55	17.04	38.23	20.46	18.46
395963	CAPN2	ROSS	1.7435790116	2.065	0.6166666667	0.59	0.86	0.59	0.32	0.59	0.75	3.74	1.06	1.37	1.84	1.44	2.94
424649	CPT2	ROSS	1.2010843677	20.125	8.7533333333	12.74	8.16	7.24	6.68	5.06	12.64	25.18	19.24	19.37	25.08	15.28	16.6
395149	MRAS	ROSS	1.7061028931	146.45	44.885	34.03	52.23	50.27	47.4	32.87	52.51	359.93	58.02	120.05	161.78	74.56	104.36
420335	SQLE	ROSS	1.7040061603	8.6066666667	2.6416666667	2.23	3.24	4.38	1.69	2.03	2.28	14.33	4.77	3.78	17.4	3.14	8.22
418958	PARP4	ROSS	1.6838987995	8.0216666667	2.4966666667	2.56	2.75	2.77	1.95	1.9	3.05	8.39	8.23	7.74	7.55	8.32	7.9
420050	LASS4	ROSS	1.6580848054	10.083333333	3.195	7.2	0	4.51	3.56	3.9	0	13.88	11.23	14.79	0.27	9.07	11.26
422168	HEPH	ROSS	1.6577241164	7.8616666667	2.4916666667	1.24	1.55	3.44	1.52	1.08	6.12	4.7	7.32	11.27	8.25	6.34	9.29
428089	SESN3	ROSS	1.65762834	8.245	2.6133333333	2.65	3.11	3.1	2.71	1.48	2.63	12.38	6.7	5.33	12.41	6.6	6.05
395358	BCHE	ROSS	1.6538804414	6.86	2.18	2.2	2.73	3.4	1.81	0.98	1.96	7.86	7.57	6.24	5.97	7.33	6.19
422982	DHCR7	ROSS	1.6435571546	10.05	3.2166666667	4.92	3.27	4.65	2.12	1.45	2.89	17.95	4.87	5.23	17.38	5.32	9.55
404774	SNTB1	ROSS	1.6378545461	44.678333333	14.356666667	19.22	11.47	11.14	8.04	9.88	26.39	29.68	29.79	68.8	46.33	31.04	62.43
422423	SC4MOL	ROSS	1.6317523508	18.175	5.865	6.55	5.86	10.42	2.63	4.33	5.4	34.77	10.48	11.33	30.59	9.31	12.57
417730	CD36	ROSS	1.617256751	18.898333333	6.16	6.66	6.91	5.49	3.89	5.3	8.71	10.07	16.91	19.13	21.94	9.98	35.36
396013	MYBPC3	ROSS	1.6089590369	100.33	32.891666667	62.91	34.86	32.58	15.17	32.18	19.65	84.31	77.82	96.48	162.84	55.02	125.51
423856	KAZALD1	ROSS	1.6049297843	7.3966666667	2.4316666667	2.41	1.41	2.89	1.55	1.91	4.42	14.2	7.06	6.65	8.8	2.51	5.16
424143	WIPF1	ROSS	1.5978474862	20.431666667	6.75	6.9	7.68	9.46	4.29	6.07	6.1	48.23	15.43	12.42	20.43	9.88	16.2
417856	TMEM19	ROSS	1.5885028584	4.08	1.3566666667	2.04	1.36	1.28	0.6	0.98	1.88	5.74	3.77	4.22	4.31	3.28	3.16
373987	THBS1	ROSS	1.5861982139	1.9466666667	0.6483333333	0.9	0.85	0.6	0.3	0.65	0.59	4.35	0.73	2.88	1.58	1.1	1.04
396023	DKK3	ROSS	1.5833807982	59.255	19.773333333	30.03	18.65	13.87	3.12	27.15	25.82	46.72	17.53	129.37	35.03	68.32	58.56
423041	AMPD3	ROSS	1.5719519264	17.11	5.755	5.39	4.84	8.04	6.8	3.76	5.7	22.03	17.73	13.94	17.2	17.16	14.6
422857	WFS1	ROSS	1.5631424263	13.78	4.6633333333	7.8	3.39	6.52	2.25	2.64	5.38	20.33	11.28	6.83	19.23	8.76	16.25
418294	C1S	ROSS	1.5495310775	10.055	3.435	2.65	2.08	6.68	4.1	2.36	2.74	10.94	5.84	13.18	3.42	11.83	15.12
770045	RPE	ROSS	1.0666256601	12.888333333	6.1533333333	7.44	7.03	5.06	4.94	5.33	7.12	16.16	14.03	12.51	14.72	9.9	10.01
418096	GNPTAB	ROSS	1.5361910189	41.783333333	14.406666667	14.43	13.48	14.37	11.11	11.16	21.89	31.43	34.38	66.42	38.19	44.67	35.61
424062	RFTN2	ROSS	1.5323729893	12.66	4.3766666667	6.6	4.28	4.76	2.73	3.36	4.53	24.68	5.29	13.61	13.73	5.75	12.9
770435	DUSP8	ROSS	1.5239606473	19.603333333	6.8166666667	4.17	8.79	7.99	10.26	2.9	6.79	10.11	24.38	21.86	25.14	20.23	15.9
418140	FAM60A	ROSS	1.5232977117	5.6866666667	1.9783333333	2.87	2.23	2.13	1.5	1.02	2.12	12.13	3.52	3.47	6.32	3.3	5.38
428388	KLHL38	ROSS	1.5228584364	4.6983333333	1.635	2.06	1.11	1.36	0.85	2.05	2.38	1.66	4.11	4.7	6.42	4.31	6.99
417435	SLC16A6	ROSS	1.4930088916	5.7233333333	2.0333333333	2.55	1.75	2.09	1.98	1.81	2.02	5.4	5.1	2	11.13	5.81	4.9
428188	H6PD	ROSS	1.0289177315	1.9316666667	0.9466666667	1.17	0.71	0.51	0.66	0.66	1.97	2.12	2.19	1.3	1.64	1.96	2.38
770188	LOC770188	ROSS	1.4782289535	15.128333333	5.43	5.4	7.38	4.67	4.1	5.39	5.64	4.6	12.09	31.85	10.65	17.36	14.22
404304	PLA2R1	ROSS	1.4774280479	24.401666667	8.7633333333	12.48	6.46	9.58	9.04	6.1	8.92	14.37	25.48	24.53	21.81	29.41	30.81
378907	SGMS1	ROSS	1.4736389673	9.1416666667	3.2916666667	5.83	3.45	2.85	2.45	2.23	2.94	14.81	5.16	12.96	7.47	5.43	9.02
374180	ENAH	ROSS	1.4722195105	24.646666667	8.8833333333	8.54	9.58	8.73	8.05	6.08	12.32	35.3	13.36	52.05	15.33	18.79	13.05
408035	EGF	ROSS	1.467964046	25.155	9.0933333333	8.76	9.88	8.76	8.8	6.36	12	15.85	22.29	35.11	31.05	24.78	21.85
769612	SLC1A4	ROSS	1.4655737715	5.1	1.8466666667	3.27	1.83	1.52	0.9	0.51	3.05	2.14	6.06	8.06	7.52	3.61	3.21
417981	LOC417981	ROSS	1.464425123	9.8883333333	3.5833333333	5.05	2.49	2.01	3.23	3.71	5.01	8.84	4.73	9.93	11.69	5.71	18.43
428091	AMOTL1	ROSS	1.4629344667	20.79	7.5416666667	9.67	6.88	7.34	8.27	4.8	8.29	10.24	15.99	28.23	23.79	31.87	14.62
418942	MIPEP	ROSS	1.4549050559	13.391666667	4.885	7.54	5.49	3.44	3.82	2.74	6.28	13.77	13	14.26	15.16	9.26	14.9
769445	LOC769445	ROSS	1.4445212952	5.575	2.0483333333	2.52	2.2	1.57	2.19	1.13	2.68	7.91	4.24	8.5	4.36	4.53	3.91
424429	RALGPS2	ROSS	1.4203192265	11.25	4.2033333333	5.07	5.06	4.88	2.87	3.13	4.21	23.97	7.86	7.5	13.69	4.83	9.65
417614	ULK2	ROSS	1.4189055804	12.241666667	4.5783333333	6.51	4.42	3.51	4.41	3.72	4.9	15.19	9.7	9.94	14.55	10.43	13.64
419043	MLSTD1	ROSS	1.416635088	5.5216666667	2.0683333333	2.53	1.53	2.52	1.17	1.26	3.4	5.92	5.65	4.24	7.7	4.27	5.35
416718	SNX5	ROSS	1.4156926444	6.1183333333	2.2933333333	2.3	1.49	3.21	2.18	1.84	2.74	8.4	5.29	6.53	5.68	4.88	5.93
772251	CCDC56	ROSS	1.4126722758	4.4016666667	1.6533333333	1.53	1.27	0.76	2.54	2.55	1.27	2.83	8.49	6	5.33	2.77	0.99
423881	GSTO1	ROSS	1.4094038432	5.8216666667	2.1916666667	1.93	2.57	3.21	1.71	0.96	2.77	7.64	7.66	4.1	4.38	6.14	5.01
415567	KIF23	ROSS	1.4059096197	7.265	2.7416666667	3.88	2.4	3.74	1.22	1.44	3.77	16.46	4.18	4.78	6.87	4.39	6.91
418449	PTGFRN	ROSS	1.4020183761	8.58	3.2466666667	4.6	2.24	4.97	2.43	2.04	3.2	14.54	7.23	8.04	10.18	4.73	6.76
416300	LOC416300	ROSS	1.3981919831	8.5616666667	3.2483333333	2.86	4.29	2.53	3.96	2.22	3.63	10.15	6.06	13.23	5.28	7.84	8.81
422480	PET112L	ROSS	1.3980248357	44.165	16.758333333	15.81	18.49	20.24	14.19	9.87	21.95	24.69	36.35	81.48	31.01	57.29	34.17
421377	SLC30A1	ROSS	1.3979273911	7.73	2.9333333333	2.9	2.4	3.87	2.11	1.9	4.42	9.73	6.7	8.44	7.97	6.4	7.14
395429	POSTN	ROSS	1.3945449732	47.261666667	17.976666667	21.94	12.13	24.64	10.53	10.83	27.79	102.61	23.32	60.45	35.75	28.1	33.34
420628	SNX10	ROSS	1.3941401584	9.9	3.7666666667	4.33	1.97	4.12	1.82	3.45	6.91	5.42	6.91	13.78	14.14	7.1	12.05
421202	FANCL	ROSS	1.393726993	5.9733333333	2.2733333333	2.72	1.81	2.38	1.56	2.06	3.11	12.81	4.03	4.36	6.02	3.09	5.53
422948	ADAM33	ROSS	1.3936929938	8.0883333333	3.0783333333	4.16	2.39	3.07	2.07	4.34	2.44	16.72	5.98	6.66	9.8	4.35	5.02
395889	IGF1R	ROSS	0.9127606995	1.8983333333	1.0083333333	0.67	1.01	1.08	1.14	0.95	1.2	1.97	1.43	2.89	2.05	1.38	1.67
415991	TKT	ROSS	0.8463319381	4.33	2.4083333333	3.55	2.41	2.12	1.91	2.06	2.4	6.7	2.64	3.55	5.73	3.08	4.28
427190	OXCT1	ROSS	0.6320874748	81.811666667	52.788333333	48.32	51.9	52.44	43.76	39.37	80.94	61.54	88.59	77.08	97.4	65.76	100.5
424112	IDH1	ROSS	0.5363882785	29.398333333	20.27	21.88	21.11	19.76	18.61	17.92	22.34	34.22	27.62	28.14	30.09	25.91	30.41
415974	ACAD9	ROSS	0.5205874079	198.6	138.44166667	131.77	156.74	136.86	99.48	148.22	157.58	186.58	194.93	198.07	245.97	163.83	202.22
423947	ACADSB	ROSS	0.5054878776	14.435	10.168333333	11.09	11.48	9.47	8.71	8.5	11.76	15.34	12.37	17.84	15.25	13.86	11.95
769090	LOC769090	ILLINOIS	-0.503405092	6.095	8.64	11.61	10.96	8.11	4.32	8.84	8	6.63	6.84	4.6	6.72	5.32	6.46
396523	CALM1	ILLINOIS	-0.507061148	153.175	217.685	228.69	238.9	235.92	221.64	196.07	184.89	171.29	144.75	156.09	171.07	133.69	142.16
427400	LOC427400	ILLINOIS	-0.528694281	3.1516666667	4.5466666667	3.33	6.13	4.23	3.84	5.86	3.89	2.84	3	4.99	3.28	2.64	2.16
396356	MYLK2	ILLINOIS	-0.531443738	73.043333333	105.575	124.75	102.57	113.18	104.86	107.7	80.39	50.37	74.23	66.78	69.31	102.73	74.84
395707	ATP2A3	ILLINOIS	-0.534622795	12.993333333	18.821666667	18.2	19.79	16.56	19.03	23.56	15.79	9.37	14.16	15.58	10.33	15.53	12.99
427978	MRPS6	ILLINOIS	-0.546741131	15.766666667	23.031666667	19.65	23.99	20.72	34.57	20.22	19.04	23.22	11.4	13.7	14.55	12.9	18.83
416940	KLHL22	ILLINOIS	-0.55885584	10.068333333	14.831666667	11.85	15.55	18.47	15.41	12.52	15.19	8.25	11.53	10.64	7.54	11.62	10.83
416640	CARHSP1	ILLINOIS	-0.559224466	13.541666667	19.953333333	17.95	19.71	22.15	20.22	15.97	23.72	14.86	9.89	11.87	20.25	9.36	15.02
424014	LOC424014	ILLINOIS	-0.561321086	32.266666667	47.613333333	36.67	61.13	46.14	42.83	44.36	54.55	28.31	21.28	23.24	47.32	34.59	38.86
421534	ACTA1	ILLINOIS	-0.563166072	39453.15	58292.35	61214.8	55893.4	58118.1	61125.5	69729.6	43672.7	27240.2	46156.2	42274.4	36502.5	47496.6	37049
424691	PGM1	ILLINOIS	-0.564548049	1657.1483333	2450.7966667	1916.62	2760.23	2439.38	2501.19	2673.09	2414.27	652.46	2210.24	1942.39	1137.23	2133.07	1867.5
395833	PGK1	ILLINOIS	-0.567991644	3643.9616667	5402.0216667	4324.39	6019.76	5684.54	5490.46	4698.24	6194.74	1331.23	3829.34	4465.45	2758.35	4979.9	4499.5
420654	NKIRAS1	ILLINOIS	-0.574529509	3.5466666667	5.2816666667	5.79	4.52	6.29	5.14	5.67	4.28	3.21	2.68	3.91	2.6	5.81	3.07
395887	AMH	ILLINOIS	-0.575707644	12.163333333	18.128333333	20.85	15.52	18.45	21.04	18.55	14.36	13.02	13.55	8.77	12.93	13.49	11.22
770806	C6orf161	ILLINOIS	-0.576030933	124.67166667	185.85333333	164.39	156.17	232.86	228.2	202.59	130.91	157.07	134.44	112.92	167.15	98.89	77.56
427017	PRKAB2	ILLINOIS	-0.580833302	26.241666667	39.25	30.23	42.4	39.53	48.41	36.41	38.52	16.74	31.55	30.44	20.5	35.1	23.12
423737	CAMK2G	ILLINOIS	-0.583591139	36.253333333	54.328333333	55.25	54.72	58.42	51.55	59.42	46.61	34.49	40.06	23.89	44.14	39.61	35.33
415741	PHKB	ILLINOIS	-0.584955872	241.81666667	362.72333333	320.49	490.36	342.87	433.26	269.04	320.32	108.06	339.43	251.19	208.74	303.67	239.81
770260	LOC770260	ILLINOIS	-0.586112734	995.34833333	1494.2133333	1330.98	1622.7	1459.29	1595.11	1581.71	1375.49	665.09	1287.19	944.56	684.01	1375.06	1016.18
422313	ASB12	ILLINOIS	-0.592205974	20.198333333	30.45	31.97	23.29	42.03	34.41	26.33	24.67	27.09	22.02	8.14	29.79	18.38	15.77
415636	COQ9	ILLINOIS	-0.592428183	93.695	141.27166667	129.54	137.14	149.24	144.52	142.11	145.08	64.62	111.24	97.04	90.04	97.83	101.4
421428	GLO1	ILLINOIS	-0.594043216	161.36666667	243.57833333	166.3	250.89	254.33	262	287.05	240.9	88.16	199.86	193.37	128.68	193.33	164.8
395973	KCNJ8	ILLINOIS	-0.596391039	3.9816666667	6.02	8.83	7.13	4.1	4.19	5.2	6.67	2.57	3.12	5.02	4.79	4.06	4.33
396435	TPI1	ILLINOIS	-0.599407884	4523.58	6853.6516667	5384.61	6947.72	7229.93	7555.46	6763.98	7240.21	2230.53	5190.66	5194.3	3582.4	5540.64	5402.95
374189	ME1	ILLINOIS	-0.60090271	39.603333333	60.065	44.44	70.47	73.39	59.17	56.01	56.91	16.04	42.03	38.72	28.87	55.85	56.11
424371	NOS1AP	ILLINOIS	-0.600962979	6.725	10.2	10.82	11.1	10.17	10.47	10.39	8.25	5.93	7.15	5.88	8.17	6.02	7.2
420525	PTER	ILLINOIS	-0.603010331	9.665	14.68	14.85	18.15	18.1	12.25	11.74	12.99	8.61	8.68	8.43	12	8.4	11.87
776127	ADSSL1	ILLINOIS	-0.610829119	144.7	220.97666667	201.13	243.38	243.62	232.57	205.88	199.28	100.82	150.33	136.96	121.69	191.75	166.65
424992	GPR160	ILLINOIS	-0.637182184	3.4666666667	5.3916666667	4.06	4.77	6.1	6.34	5.16	5.92	2.57	4.05	2.96	2.79	5.96	2.47
374193	GAPDH	ILLINOIS	-0.639388527	23617.183333	36787.75	28068.1	34037	34099.5	41098.6	41961.2	41462.1	9850.9	25020.9	26135.8	17625.8	31239.8	31829.9
768866	RBM38	ILLINOIS	-0.647525296	25.735	40.313333333	39.64	35.9	45.69	39.05	43.18	38.42	25.19	32.75	19.73	26.05	27.84	22.85
419600	SRSF4	ILLINOIS	-0.671862196	7.955	12.673333333	10.31	11.89	15.16	8.11	17.7	12.87	11.48	7.91	5.07	8.73	6.14	8.4
421154	MYBPH	ILLINOIS	-0.676030411	673.3	1075.7566667	1040.96	1145.53	1061.55	1300.66	871.13	1034.71	422.49	669.83	628.57	744.87	642.04	932
770677	TATDN1	ILLINOIS	-0.676468529	5.2516666667	8.3933333333	12.97	8.21	6.3	8.61	9.25	5.02	6.33	4.95	5.05	5.9	4.26	5.02
423731	LOC423731	ILLINOIS	-0.685590215	3.6683333333	5.9	8.57	5.33	4.2	6.8	5.2	5.3	4.82	4.25	3.4	2.36	4.16	3.02
416462	GAA	ILLINOIS	-0.691685922	17.315	27.966666667	34.2	33.83	31.95	26.89	22.86	18.07	17.72	18.06	9.53	20.83	18.59	19.16
771561	SCRN3	ILLINOIS	-0.694234569	2.33	3.77	2.48	4.72	3.53	5.06	4.13	2.7	0.77	3.93	2.08	3.03	2.33	1.84
416559	PGP	ILLINOIS	-0.726778009	62.53	103.48333333	80.3	162.7	96.79	118.27	62.23	100.61	43.35	100.75	46.9	73.81	48.36	62.01
422637	STBD1	ILLINOIS	-0.727593938	112.28	185.92166667	150.21	180.62	209.25	169.75	243.47	162.23	55.69	138.56	64.56	127.86	142.23	144.78
420299	RHPN1	ILLINOIS	-0.728347787	6.1566666667	10.2	10.66	7.54	17.43	9.21	8.45	7.91	5.29	8.01	3.25	7.97	5.56	6.86
420090	ACSBG2	ILLINOIS	-0.730706604	21.945	36.416666667	47.3	34.11	39.67	35.5	29.7	32.22	26.95	30.03	6	31.98	16.57	20.14
769550	LOC769550	ILLINOIS	-0.731906787	368.34333333	611.75666667	310.43	530.1	586.6	790.61	680.52	772.28	428.52	348.31	427.64	319.68	345.05	340.86
768852	LOC768852	ILLINOIS	-0.734269426	747.50666667	1243.5183333	614.81	1095.44	1181.79	1633.73	1391.84	1543.5	856.65	710.72	874.22	648.1	696.8	698.55
425019	MLF1	ILLINOIS	-0.735782511	128.90666667	214.66833333	193.9	231.93	302.87	242.01	230.67	86.63	177.28	166.16	62.13	110.63	157.19	100.05
425505	PAQR7	ILLINOIS	-0.741893439	5.1633333333	8.635	10.73	7.49	9.91	10.3	7.22	6.16	6.34	5.31	3.42	5.15	6.24	4.52
418166	TUBA4A	ILLINOIS	-0.745822306	22.843333333	38.306666667	37.82	43.7	48.99	39.89	27.95	31.49	19.5	35	16.58	23.85	22.88	19.25
431683	CYP27A1	ILLINOIS	-0.749916265	3.6966666667	6.2166666667	8.19	5.47	4.91	7.62	7.73	3.38	5.43	2.94	1.64	4.35	3.79	4.03
395548	PHOX2B	ILLINOIS	-0.756391877	3.7866666667	6.3966666667	4.98	7.95	9.58	6.78	6.13	2.96	4.14	3.73	3.25	2.83	4.09	4.68
417771	CAPZA2	ILLINOIS	-0.7589659	96.683333333	163.615	104.34	183.92	200.09	174.46	166.98	151.9	78.71	115.58	91.43	79.96	129.35	85.07
427227	LOC427227	ILLINOIS	-0.761708319	7.4766666667	12.676666667	7.42	14.71	11.09	14.19	10.46	18.19	6.23	5.55	12.65	6.88	9.24	4.31
420553	LOC420553	ILLINOIS	-0.766779851	7.04	11.978333333	16.76	8.14	10.98	9.95	14.81	11.23	5.98	3.81	5.4	11.78	3.77	11.5
424296	DARS	ILLINOIS	-0.773562258	68.103333333	116.42166667	122.07	83.69	175.07	168.58	57.71	91.41	82.46	69.48	65.24	65.56	59.56	66.32
417663	DYNLL2	ILLINOIS	-0.781904581	19.975	34.345	28.98	34.76	47.21	31.6	28.29	35.23	33.21	20.93	12.26	28.46	12.95	12.04
415643	C11H16orf48	ILLINOIS	-0.785940957	2.925	5.0433333333	5.6	6.31	3.69	4.14	6.13	4.39	2.67	2.74	2.92	2.06	3.47	3.69
419052	PGM2L1	ILLINOIS	-0.787606235	5.6916666667	9.825	6.59	14.16	14.38	8.2	6.32	9.3	1.87	6.94	7.31	5.65	5.24	7.14
768438	ASB10	ILLINOIS	-0.815496997	11.148333333	19.62	18.4	25.46	16.33	21.81	11.73	23.99	7.01	15.02	8.17	11.15	14.76	10.78
417692	KIF21A	ILLINOIS	-0.824161232	2.0116666667	3.5616666667	3.05	3.79	3.86	4.51	3.04	3.12	1.79	2.37	2.09	2.09	2.51	1.22
373896	UCP3	ILLINOIS	-0.824783105	118.26833333	209.485	203.1	276.11	224.13	129.54	124.85	299.18	83.58	158.71	153.37	54.72	157.56	101.67
416271	MYOZ3	ILLINOIS	-0.826738785	68.683333333	121.82166667	95.68	123.09	143.34	141.11	142.82	84.89	67.53	106.73	44.9	50.31	81.92	60.71
427905	GCAT	ILLINOIS	-0.830945585	16.911666667	30.083333333	27.93	23.38	28.51	41.26	28.47	30.95	12.11	12.5	15.82	16.2	15.62	29.22
771119	LOC771119	ILLINOIS	-0.830962235	780.09666667	1387.6916667	1384.5	1231.51	1228.78	1714.55	1835.92	930.89	735.05	889.18	762.6	601.6	998.84	693.31
417543	PHKG1	ILLINOIS	-0.8320906	502.92	895.33	809.07	901.66	987.01	906.46	1020.05	747.73	399.33	536.48	441	472.96	582.54	585.21
419754	TRIM29	ILLINOIS	-0.875998588	2.4283333333	4.4566666667	4.72	4.91	4.55	6.36	2.35	3.85	4.41	2.02	1.73	2.33	1.74	2.34
426737	MAPT	ILLINOIS	-0.885845325	12.115	22.386666667	23.68	22.96	25.19	21.86	22.85	17.78	10.28	21.28	9.1	10.18	10.11	11.74
418172	BPGM	ILLINOIS	-0.907670029	199.02666667	373.37666667	174.3	448.52	499.31	391.59	313.22	413.32	71.61	252.37	214.38	157.19	281.3	217.31
422056	LOC422056	ILLINOIS	-0.910977553	3.1333333333	5.8916666667	3.02	8.48	5.8	6.24	4.81	7	4.86	3.94	2.61	2.66	2.7	2.03
396490	TAGLN	ILLINOIS	-0.914597231	11.7	22.055	29.23	30.24	23.22	6.41	23.81	19.42	12.15	8.13	8.14	14.5	13.21	14.07
415830	JPH3	ILLINOIS	-0.918473197	4.535	8.5716666667	7.85	11.1	7.19	8.16	12.81	4.32	4.24	5.16	2.52	5.87	4.24	5.18
396221	LDHA	ILLINOIS	-0.926257992	7444.955	14147.95	11555.4	15984.5	15213.8	13978.3	13888.3	14267.4	2969.53	9006.7	7520.07	5357.59	10443.1	9372.74
424893	APOD	ILLINOIS	-0.954730193	1.8883333333	3.66	3.37	3.51	4.42	1.98	5.8	2.88	1.56	2.24	0.3	3.34	1.81	2.08
396049	TOM1	ILLINOIS	-0.976700429	67.258333333	132.36166667	102.12	131.79	145.98	187.82	95.69	130.77	71.85	83.22	34.93	65.68	67.18	80.69
419401	TMEM52	ILLINOIS	-0.996514386	5.18	10.335	11.79	9.39	12.48	10.11	13.26	4.98	7.42	8.09	3.07	4.76	4.45	3.29
373964	MSTN	ILLINOIS	-1.00523536	27.048333333	54.293333333	87.14	58.54	63.14	41.66	50.06	25.22	9.3	36.64	18.14	48.48	32.75	16.98
429066	C1orf184	ILLINOIS	-1.010048278	6.2	12.486666667	6.29	11.88	14.3	12.39	13.51	16.55	1.77	6.82	5.62	4.93	8.49	9.57
396257	CA2	ILLINOIS	-1.038720777	23.986666667	49.278333333	19.94	54.74	64.26	47.11	35.44	74.18	19.48	23.02	33.26	43.79	13.13	11.24
419953	ACE	ILLINOIS	-1.04071432	19.39	39.89	43.14	37.9	37.47	43.15	40.47	37.21	27.68	9.46	14.14	26.87	16.7	21.49
807645	ND2	ILLINOIS	-1.047624401	2514.405	5197.585	5079.04	6227.87	3597.78	5593.29	6900.77	3786.76	3563.47	2785.13	1766.45	2105.44	3049.95	1815.99
427662	KCNJ12	ILLINOIS	-1.078542673	5.1533333333	10.883333333	11	7.86	11.53	10.38	12.13	12.4	3.32	6.23	1.47	4.83	7.53	7.54
769178	LOC769178	ILLINOIS	-1.136899199	10.13	22.276666667	9.55	25.97	29.25	28.7	14.94	25.25	9.17	15.92	7.14	10.47	5.35	12.73
776311	LOC776311	ILLINOIS	-1.145363217	14.7	32.516666667	20.44	42.78	42.01	15.76	35.85	38.26	4.57	24.82	26.78	7.82	13.32	10.89
396508	CKMT2	ILLINOIS	-1.165670821	858.935	1926.9133333	1089.8	2008.59	1973.08	2319.16	1824.5	2346.35	435.93	1032.63	904.38	914.65	1190.71	675.31
417355	JMJD6	ILLINOIS	-1.18714521	10.348333333	23.563333333	23.05	24.62	39.31	21.86	18.5	14.04	20.38	12.44	6.68	9.1	6.48	7.01
428556	CLIP4	ILLINOIS	-1.196768501	41.088333333	94.185	67.1	72.98	159.91	110.03	71.59	83.5	19.54	69.82	37.13	45.68	39.97	34.39
418273	VAMP1	ILLINOIS	-1.204764953	2.9016666667	6.6883333333	2.73	9.37	10.03	3.4	7.15	7.45	1.74	4.34	4.51	1.3	3.7	1.82
420442	INSIG1	ILLINOIS	-1.241168458	72.085	170.40166667	152.07	186.91	238.47	194.98	128.79	121.19	51.49	99.05	26.18	137.44	63.06	55.29
424208	PRKAG3	ILLINOIS	-1.243478272	35.125	83.165	87.4	84.95	89.43	83.17	97.67	56.37	22.96	55.4	23.07	21.56	52.26	35.5
769202	C17orf38	ILLINOIS	-1.252287236	2.3766666667	5.6616666667	7.02	6.91	5.25	5.98	6.4	2.41	6.53	1.79	0.85	2.35	1.49	1.25
374110	PTGDS	ILLINOIS	-1.340862202	17.385	44.036666667	42.21	19.98	56.56	73.82	45.88	25.77	15.01	14.81	31.25	7.19	21.33	14.72
419592	LOC419592	ILLINOIS	-1.466474184	9.97	27.551666667	31.76	24.65	33.5	32.88	29.87	12.65	27.18	10.17	3.63	6.44	6.6	5.8
768482	LOC768482	ILLINOIS	-1.495279787	1.355	3.82	2.28	3.18	5.9	4.08	3.52	3.96	1.05	0.89	1.11	1.73	1.91	1.44
415344	LINGO1	ILLINOIS	-1.550508656	34.253333333	100.335	111.2	127.15	123.95	69.35	85.95	84.41	30.77	21.29	23.64	40.24	27.56	62.02
416542	RPL3L	ILLINOIS	-1.661839537	94.601666667	299.33833333	276.17	303.29	341.18	182.17	545.52	147.7	34.02	138.85	91.65	71.32	94.99	136.78
769674	LOC769674	ILLINOIS	-1.718850569	5.65	18.598333333	16.87	18.06	15.74	22.05	32.25	6.62	12.83	8.25	2.06	3	5.54	2.22
396275	P2RY1	ILLINOIS	-1.829038153	16.021666667	56.925	64.88	66.23	43.02	57.9	69.03	40.49	12.12	31.1	7.81	14.17	17.41	13.52
414335	ST8SIA6	ILLINOIS	-1.920644279	8.6416666667	32.716666667	36.25	42.16	26.75	41.07	19.7	30.37	13.87	7.58	2.81	9.48	9.24	8.87
396191	TFRC	ILLINOIS	-2.291700192	10.53	51.558333333	82.97	66.02	74.12	47.96	31.22	7.06	17.38	15.63	4.71	10.19	6.83	8.44
770728	RAV-0	ILLINOIS	-8.863849593	0.23	107.155	70.11	66.24	57.19	322.76	60.2	66.43	0.61	0.47	0.12	0.06	0.06	0.06
