# Supplementary material for: Transcriptome Analysis of Post-Hatch Breast Muscle in Legacy and Modern Broiler Chickens Reveals Enrichment of Several Regulators of Myogenic Growth
Source: PLoS One. 2015 Mar 30;10(3):e0122525. doi: 10.1371/journal.pone.0122525 (PMC4379050; doi:10.1371/journal.pone.0122525)
Supplement: S2 Table — The table columns (in order) are the Entrez IDs, gene symbol, the line in which the gene is enriched, the log2 of the ratio of the Ross 708 RPKM to the Illinois RPKM, the mean RPKM for the Ross 708 samples, the mean RPKM for the Illinois samples, and the individual expression values (in RPKM) for each library analyzed. (XLSX) [file pone.0122525.s002.xlsx]

## Sheet: Sheet1
Entrez ID	Symbol	Enriched Line	Log2(R21/L21)	Mean RD21	Mean LD21	Ross 708 D21(1)	Ross 708 D21(2)	Ross 708 D21(3)	Ross 708 D21(4)	Ross 708 D21(5)	Ross 708 D21(6)	Illinois D21(1)	Illinois D21(2)	Illinois D21(3)	Illinois D21(4)	Illinois D21(5)
420302	PSCA	ILLINOIS	-4.605109074	0.0533333333	1.298	0	0	0.24	0	0	0.08	1.97	1.73	1.49	0.7	0.6
429015	DFNB59	ILLINOIS	-3.25821739	0.125	1.196	0	0.49	0.2	0	0	0.06	1.09	1.6	1.1	0.88	1.31
418622	TMEM27	ILLINOIS	-3.074272762	0.0883333333	0.744	0	0.15	0.15	0	0.05	0.18	0	1.04	0.5	1.05	1.13
374016	LAMA1	ILLINOIS	-3.060541542	0.035	0.292	0.02	0.02	0.05	0.03	0.04	0.05	0.13	0.36	0.27	0.34	0.36
421471	VIT	ILLINOIS	-3.053111336	0.02	0.166	0	0	0.05	0	0.02	0.05	0.05	0.16	0.28	0.23	0.11
424658	CDCP2	ILLINOIS	-2.966316874	0.065	0.508	0.09	0	0	0.18	0.03	0.09	0.47	0.66	0.06	0.57	0.78
429784	SOST	ILLINOIS	-2.953349907	0.0366666667	0.284	0	0	0	0	0.08	0.14	0.47	0.23	0.31	0.33	0.08
395159	LOC395159	ILLINOIS	-2.910153383	0.1766666667	1.328	0.15	0.44	0	0.15	0.05	0.27	2.24	1.05	1	1.27	1.08
427553	CDH8	ILLINOIS	-2.897465583	0.215	1.602	0.04	0.3	0.5	0.26	0.11	0.08	1.04	2.28	1.18	2.81	0.7
429039	SLC23A3	ILLINOIS	-2.886266923	0.0516666667	0.382	0.09	0	0	0	0.09	0.13	0.53	0.27	0.12	0.53	0.46
395527	CD9	ILLINOIS	-2.807354922	0.36	2.52	0	0.35	0.7	0	0.3	0.81	2.99	2.83	2.84	1.75	2.19
424821	RBP1	ILLINOIS	-2.634431177	0.1433333333	0.89	0.23	0.23	0	0	0.4	0	0.93	1.41	0.63	0.83	0.65
418327	STXBP5L	ILLINOIS	-2.573821943	0.6933333333	4.128	0.27	1.66	0.69	0.15	0.96	0.43	4.03	5.28	5.65	3.01	2.67
427652	LOC427652	ILLINOIS	-2.538993576	0.5633333333	3.274	0.6	0.83	0.54	0.66	0.39	0.36	3.02	4.08	3.32	2.9	3.05
419953	ACE	ILLINOIS	-2.534921818	4.84	28.05	4.49	5.56	5.29	2.56	7.06	4.08	53.96	36.35	21.84	15.59	12.51
395573	SOX10	ILLINOIS	-2.487907817	0.1383333333	0.776	0.14	0.13	0.05	0.09	0.14	0.28	0.91	0.64	0.86	0.71	0.76
421029	CDH19	ILLINOIS	-2.479992941	0.095	0.53	0	0.06	0.06	0.24	0.06	0.15	0.79	0.49	0.29	0.3	0.78
422154	LOC422154	ILLINOIS	-2.424497829	0.0316666667	0.17	0	0	0	0	0.12	0.07	0.24	0.24	0.12	0.13	0.12
422563	SCRG1	ILLINOIS	-2.408464845	0.055	0.292	0	0	0	0	0.07	0.26	0.43	0	0.36	0.23	0.44
396359	SYNPR	ILLINOIS	-2.376245016	0.0816666667	0.424	0.06	0.17	0.17	0	0.02	0.07	0.41	0.47	0.55	0.27	0.42
422569	GPM6A	ILLINOIS	-2.366725709	0.3466666667	1.788	0.28	0.14	0	1.25	0.19	0.22	1.28	2.14	0.81	2.26	2.45
424957	KNG1	ILLINOIS	-2.347098671	0.0416666667	0.212	0.06	0.06	0	0	0.06	0.07	0.18	0.12	0.3	0.17	0.29
776072	LOC776072	ILLINOIS	-2.315290643	0.1016666667	0.506	0	0.45	0	0	0.16	0	0.46	0.93	0.16	0.66	0.32
395393	SNCA	ILLINOIS	-2.214982276	0.2416666667	1.122	0	0	0.38	0.13	0.35	0.59	1.68	0.91	1.17	0.69	1.16
428825	LOC428825	ILLINOIS	-2.212050477	0.06	0.278	0	0.27	0	0	0	0.09	0.42	0	0.33	0.35	0.29
768829	PKIB	ILLINOIS	-2.186413124	0.0483333333	0.22	0.18	0	0	0	0.06	0.05	0.36	0.18	0.06	0.19	0.31
418050	C22orf33	ILLINOIS	-2.164854012	0.0316666667	0.142	0.12	0	0	0	0	0.07	0.25	0.12	0.04	0.13	0.17
424370	C8H1orf111	ILLINOIS	-2.161154792	0.0733333333	0.328	0	0	0	0	0.32	0.12	0.13	0.54	0.27	0.33	0.37
769245	LOC769245	ILLINOIS	-2.159198595	0.03	0.134	0	0	0.12	0	0.02	0.04	0.19	0.13	0.13	0.07	0.15
770176	SECISBP2L	ILLINOIS	-2.153805336	0.04	0.178	0	0.08	0	0	0.11	0.05	0.24	0.08	0.14	0.26	0.17
374033	UGT8	ILLINOIS	-2.145312447	0.335	1.482	0.09	0.93	0.17	0.34	0.09	0.39	2.67	0.86	1.71	1.19	0.98
427899	SEPT3	ILLINOIS	-2.137503524	0.03	0.132	0.05	0.05	0	0	0.02	0.06	0.19	0.14	0.13	0.1	0.1
428083	LOC428083	ILLINOIS	-2.121942087	0.5366666667	2.336	0	0.52	0.52	0.26	1.44	0.48	0.79	2.91	0.8	3.27	3.91
419592	LOC419592	ILLINOIS	-2.098218454	12.053333333	51.61	14.53	16.56	2.01	14.88	14.38	9.96	54.43	54.09	43.16	52.09	54.28
416246	CYFIP2	ILLINOIS	-2.067399285	0.23	0.964	0.12	0.35	0.08	0.15	0.36	0.32	0.74	1.33	1.09	0.9	0.76
395771	GJB6	ILLINOIS	-2.018193117	0.3283333333	1.33	0	0.56	0.11	0.67	0.59	0.04	1.03	2.08	0.93	1.1	1.51
426139	LOC426139	ILLINOIS	-2.013056153	0.055	0.222	0.08	0.08	0	0.15	0	0.02	0.23	0.23	0.13	0.25	0.27
374054	DAZL	ILLINOIS	-2.007992791	0.18	0.724	0.56	0	0.16	0.08	0.03	0.25	0.48	1.05	0.84	0.83	0.42
427704	SLC2A11	ILLINOIS	-1.983256736	0.13	0.514	0.18	0.36	0	0.09	0.09	0.06	0.18	0.46	0.8	0.59	0.54
395853	HSPA8	ILLINOIS	-1.972759952	306.535	1203.206	298.11	269.36	286.89	574.37	216.19	194.29	981.02	1472.01	1465	964.81	1133.19
428460	STAC	ILLINOIS	-1.929790998	0.1333333333	0.508	0.33	0	0	0.33	0.11	0.03	0.89	0.11	0.45	0.63	0.46
770869	LOC770869	ILLINOIS	-1.926671221	0.565	2.148	0.97	0.48	0.73	0.24	0.67	0.3	3.42	2.21	2.54	1.47	1.1
396217	MBP	ILLINOIS	-1.909739226	2.8333333333	10.646	2.47	2.25	2.68	2.37	2.36	4.87	14.84	11.58	11.33	7.11	8.37
373926	FGB	ILLINOIS	-1.879409859	0.1766666667	0.65	0.25	0.16	0.16	0.08	0.23	0.18	0.41	0.75	1.22	0.47	0.4
768482	LOC768482	ILLINOIS	-1.849627071	2.9483333333	10.626	5.29	1.03	0.81	3.86	3.02	3.68	7.9	12.13	12.8	10.43	9.87
427523	GLDN	ILLINOIS	-1.807354922	0.18	0.63	0.08	0.16	0.16	0.23	0.14	0.31	0.71	0.4	0.66	0.56	0.82
769689	LOC769689	ILLINOIS	-1.790013722	0.1833333333	0.634	0.51	0.25	0	0	0.18	0.16	0.52	0.52	0.69	0.64	0.8
420657	LRRC3B	ILLINOIS	-1.741868556	0.0783333333	0.262	0.11	0.22	0	0.11	0	0.03	0.34	0.23	0.46	0.12	0.16
771401	LOC771401	ILLINOIS	-1.721230523	7.965	26.262	8.61	2.26	5.32	3.25	12.69	15.66	19.68	25.4	10.3	40.08	35.85
419225	SS18L1	ILLINOIS	-1.702356557	0.405	1.318	0.61	0.36	0	0.12	0.93	0.41	0.86	1.48	1.07	1.14	2.04
423463	HSP90AA1	ILLINOIS	-1.695285049	78.298333333	253.562	93.61	78.58	36.92	93.27	61.39	106.02	214.9	267.88	241.38	247.58	296.07
421176	GPR37L1	ILLINOIS	-1.687174112	0.1316666667	0.424	0.07	0.26	0.13	0.07	0.12	0.14	0.54	0.61	0.34	0.31	0.32
771609	CNGA2	ILLINOIS	-1.678071905	0.075	0.24	0.08	0.08	0	0	0.14	0.15	0.24	0.32	0.19	0.14	0.31
770941	LOC770941	ILLINOIS	-1.678071905	0.1	0.32	0	0.2	0	0	0.21	0.19	0.41	0.41	0.28	0.29	0.21
395793	TBX19	ILLINOIS	-1.670209787	0.0383333333	0.122	0	0	0	0	0.09	0.14	0.09	0.18	0.12	0.16	0.06
768965	MARCH3	ROSS	2.2129937233	0.51	0.11	0.79	0.63	0.16	0.47	0.33	0.68	0	0	0.16	0.06	0.33
417443	ABCA9	ROSS	3.1803416174	2.085	0.23	1.47	1.81	3.95	0.8	0.99	3.49	0.2	0.13	0.22	0.44	0.16
422099	ABCC3	ROSS	2.5183253077	0.55	0.096	0.47	0.93	0.47	0.18	0.28	0.97	0.06	0.13	0.07	0.12	0.1
772036	ANGPTL5	ROSS	3.4408691676	0.695	0.064	0.09	0.84	0.95	0.75	0.26	1.28	0	0.1	0.06	0	0.16
423841	ANKRD2	ROSS	3.0582974109	4.0316666667	0.484	6.64	5.04	1.55	1.96	5.05	3.95	0	0	2.18	0.24	0
428523	ANKRD29	ROSS	2.3494088313	0.265	0.052	0.36	0.35	0	0.12	0.21	0.55	0	0	0.04	0.09	0.13
396297	ANXA2	ROSS	2.4965858141	129.25833333	22.904	77.2	256.93	86.23	101.73	82.99	170.47	23.27	25.04	16.19	22.09	27.93
423774	ANXA8	ROSS	2.1838519595	0.3816666667	0.084	0.37	0.36	0.44	0.36	0.15	0.61	0.07	0	0.17	0.05	0.13
769343	AP3B2	ROSS	2.3829575283	0.845	0.162	0.97	1.26	0.3	0.71	0.54	1.29	0.04	0.21	0.11	0.29	0.16
422687	ARSJ	ROSS	2.3300835436	2.9566666667	0.588	2.88	4.52	2.7	3.26	1.7	2.68	0.3	0.91	0.61	0.58	0.54
429027	B3GALT1	ROSS	2.8559066669	0.2316666667	0.032	0.24	0.36	0	0.24	0.25	0.3	0	0.12	0.04	0	0
769122	B3GALT2	ROSS	2.3219280949	0.67	0.134	0.85	1	0.59	0.33	0.99	0.26	0.17	0.09	0.11	0.18	0.12
395358	BCHE	ROSS	2.4639853386	8.6733333333	1.572	8.97	10.25	5.68	5.29	7.69	14.16	1.55	1.55	1.92	1.98	0.86
419293	BPI	ROSS	2.2231788455	9.7866666667	2.096	4.58	17.42	12.57	4.25	3.17	16.73	2.13	1.67	1.8	2.99	1.89
423674	C10orf59	ROSS	3.1043366598	0.86	0.1	1.33	0.48	1.46	0.84	0.38	0.67	0.12	0	0.21	0.13	0.04
417417	C17orf60	ROSS	2.4957198771	0.7783333333	0.138	0.42	0.97	1.26	0.14	0.63	1.25	0.14	0	0.1	0.25	0.2
425610	C1H11orf67	ROSS	5.5918339774	0.7716666667	0.016	1.11	0	1.36	0	0.9	1.26	0	0	0	0.04	0.04
427666	C1QTNF8	ROSS	2.3433017457	0.68	0.134	0.42	1.51	0.97	0	0.62	0.56	0	0.14	0.19	0.1	0.24
419205	C20H20orf123	ROSS	4.5248681536	0.3683333333	0.016	0.44	0.22	0.11	0.11	0.72	0.61	0	0	0.04	0	0.04
423409	C5H14orf159	ROSS	2.2779847473	0.485	0.1	0.27	1.01	0.45	0.22	0.26	0.7	0.13	0.09	0.02	0.1	0.16
423545	C5H14orf37	ROSS	4.9721820559	0.3766666667	0.012	0.23	0.85	0.34	0.39	0.36	0.09	0.06	0	0	0	0
427313	CCDC125	ROSS	2.3507829576	0.3366666667	0.066	0.44	0.43	0.18	0.43	0.03	0.51	0	0.09	0.06	0.06	0.12
422107	CD300A	ROSS	2.5428984412	1.69	0.29	0.16	3.2	2.75	0.96	0.78	2.29	0	0.33	0.38	0.23	0.51
427415	CD72	ROSS	3.2605275502	0.1916666667	0.02	0.26	0.26	0.13	0.26	0.04	0.2	0	0	0	0.05	0.05
418474	CHODL	ROSS	2.4996514669	1.855	0.328	0.54	3.84	1.79	1.61	1.1	2.25	0.47	0.39	0.18	0.25	0.35
423195	CHRM4	ROSS	4.5769566647	3.055	0.128	1.43	8.01	2.15	3.13	0.43	3.18	0.1	0	0.14	0.22	0.18
421885	COL21A1	ROSS	3.2792982423	1.6116666667	0.166	1.19	3.82	1.19	0.73	0.87	1.87	0.08	0.08	0.18	0.26	0.23
374000	CRYBB1	ROSS	2.2134036381	0.2133333333	0.046	0.17	0.33	0.17	0.17	0.18	0.26	0	0.17	0	0.06	0
422979	CSRP3	ROSS	4.6062243765	7.0633333333	0.29	5.72	1.11	4.36	3.8	18.97	8.42	0.38	0.13	0.46	0.31	0.17
418268	CSTA	ROSS	2.8116656737	12.848333333	1.83	10.26	17.27	5.48	10.46	5.92	27.7	2.07	2.77	1.28	1.96	1.07
419024	DLG2	ROSS	2.4093909361	0.17	0.032	0.1	0.31	0.15	0.25	0.11	0.1	0.05	0.05	0.02	0.02	0.02
415714	DPEP2	ROSS	2.4766506897	0.59	0.106	0.24	0.72	1.34	0.24	0.29	0.71	0.12	0.25	0.08	0	0.08
423890	DUSP5	ROSS	3.4183909344	1.005	0.094	0.52	1.54	0.84	0.77	0.52	1.84	0	0.07	0.13	0.16	0.11
769212	EBI2	ROSS	2.1779795792	0.7783333333	0.172	0.42	1.23	0.62	0.31	0.75	1.34	0.1	0.11	0.25	0.15	0.25
422950	EGR4	ROSS	3.5949465893	0.1933333333	0.016	0.08	0.16	0.5	0.16	0.03	0.23	0.08	0	0	0	0
424564	ELOVL1	ROSS	2.2004105476	24.598333333	5.352	16.23	24.14	38.19	8.24	25.37	35.42	5.88	4.03	3.95	3.68	9.22
419813	ETV7	ROSS	3.6438561898	0.4	0.032	0.58	0.34	0.81	0.34	0.08	0.25	0	0.12	0.04	0	0
395420	F13A1	ROSS	2.6407973168	8.245	1.322	5.79	2.61	14.14	3.24	7.5	16.19	1.36	0.94	1.35	1.89	1.07
374165	FABP4	ROSS	3.0546615298	20.423333333	2.458	14.64	23.32	49.39	9.42	10.68	15.09	2.89	1.94	1.83	2.85	2.78
422721	FAM149A	ROSS	2.899585795	0.3283333333	0.044	0.4	0.39	0.23	0.11	0.53	0.31	0.06	0.06	0.04	0.04	0.02
415396	FAM81A	ROSS	2.4594316186	0.22	0.04	0.17	0	0.46	0.34	0.08	0.27	0	0.06	0.06	0.06	0.02
418628	FANCB	ROSS	2.7046891911	1.4733333333	0.226	0.73	3.54	1.3	1.43	1.06	0.78	0.21	0.32	0.11	0.22	0.27
395079	FBN2	ROSS	2.1433899631	1.1133333333	0.252	0.82	2.26	1.6	0.2	0.62	1.18	0.24	0.21	0.15	0.37	0.29
422330	FGF16	ROSS	4.4459626016	12.118333333	0.556	7.97	6.69	31.42	10	3.92	12.71	0	0.49	0.74	1.21	0.34
396259	FGFR2	ROSS	3.6106347703	2.0033333333	0.164	0.17	2.36	0.61	4	1.96	2.92	0.22	0.17	0.19	0.2	0.04
422484	FHDC1	ROSS	3.4772063204	0.245	0.022	0.36	0.4	0.18	0.27	0.03	0.23	0	0.05	0.02	0.02	0.02
428084	GJA3	ROSS	2.8603480097	0.1016666667	0.014	0	0.1	0.2	0.19	0.03	0.09	0	0	0	0.04	0.03
421064	GREB1L	ROSS	2.2858588402	0.79	0.162	0.38	1.33	1.34	0.37	0.62	0.7	0.17	0.35	0.12	0.04	0.13
418998	HEPHL1	ROSS	3.1963972128	0.11	0.012	0.09	0.17	0.09	0.04	0.14	0.13	0.04	0	0	0	0.02
395241	HOPX	ROSS	3.4595529488	51.528333333	4.684	52.37	56.91	20.62	62.53	30.53	86.21	4.67	5.5	4.22	4.8	4.23
416852	HPD	ROSS	2.7065919451	2.1933333333	0.336	1.34	4.96	0.81	2.2	1.48	2.37	0.54	0.09	0.73	0.13	0.19
429095	HPDL	ROSS	2.7568651516	0.2433333333	0.036	0	0.2	0.21	0.51	0.29	0.25	0	0	0	0.11	0.07
430280	HSPB7	ROSS	2.1791922601	24.103333333	5.322	19.66	23.81	31.99	21.67	14.77	32.72	11.75	0.89	7.48	1.89	4.6
420129	IFI30	ROSS	2.6154708596	17.698333333	2.888	9.46	36.69	15.26	11.93	5.82	27.03	1.86	3.2	2.41	3.39	3.58
418090	IGF1	ROSS	2.7760183707	1.685	0.246	0.19	2.25	3.03	3.17	0.65	0.82	0.38	0.19	0.06	0.27	0.33
416928	IGLL1	ROSS	3.035064073	11.508333333	1.404	11.06	25.12	3.4	18.77	1.17	9.53	2.83	2.24	0.5	0.58	0.87
421645	IPCEF1	ROSS	2.1276064391	0.3583333333	0.082	0.11	0.65	0.22	0.22	0.38	0.57	0	0.11	0.11	0.08	0.11
421065	KIAA1772	ROSS	2.5498800416	1.3	0.222	0.57	2.74	1.92	0.7	1.08	0.79	0.07	0.29	0.22	0.13	0.4
378916	LHFPL5	ROSS	3.2213333034	1.3616666667	0.146	0.69	0.87	2.94	0.48	1.29	1.9	0.1	0	0.07	0.32	0.24
417751	LMOD2	ROSS	4.652394815	11.015	0.438	7.24	25.96	7.69	5.22	8.07	11.91	0.51	0.07	1.25	0.36	0
415708	LOC415708	ROSS	3.17990909	0.435	0.048	0.31	0.93	0.24	0.31	0.22	0.6	0	0	0.08	0.11	0.05
416033	LOC416033	ROSS	2.3200914364	1.3083333333	0.262	1.33	0.86	1.8	1.56	0.61	1.69	0.4	0.28	0.16	0.19	0.28
416603	LOC416603	ROSS	3.0636946753	0.5016666667	0.06	0.34	0.67	0.45	0.11	0.58	0.86	0.11	0.11	0	0.04	0.04
416888	LOC416888	ROSS	2.263333441	0.6433333333	0.134	0.39	0.84	0.93	0.53	0.24	0.93	0.16	0.08	0.16	0.11	0.16
417151	LOC417151	ROSS	3.496702496	0.2483333333	0.022	0	0.6	0.3	0.3	0.1	0.19	0	0	0	0	0.11
417253	LOC417253	ROSS	2.9548706245	0.3566666667	0.046	0.17	0.63	0.52	0.11	0.15	0.56	0.04	0.04	0.03	0.03	0.09
421389	LOC421389	ROSS	2.9623857082	1.06	0.136	1.49	1.47	0.99	1.22	0.43	0.76	0	0.25	0.17	0.09	0.17
421923	LOC421923	ROSS	4.1154772174	0.1733333333	0.01	0.15	0.44	0.15	0.15	0.1	0.05	0	0	0.05	0	0
425531	LOC425531	ROSS	3.3390016082	0.1416666667	0.014	0.07	0.22	0.3	0	0.15	0.11	0.07	0	0	0	0
426893	LOC426893	ROSS	3.2932371911	4.6466666667	0.474	1.64	10.4	4.6	3.73	1.14	6.37	0.17	0.5	0.72	0.35	0.63
428525	LOC428525	ROSS	3.48590383	0.605	0.054	0.17	1.02	0.51	0.51	0.15	1.27	0	0	0.06	0.09	0.12
768568	LOC768568	ROSS	3.0837683577	0.39	0.046	0.44	0.43	0	0.43	0.3	0.74	0	0	0	0.08	0.15
768768	LOC768768	ROSS	3.9068905956	1.2	0.08	2.15	0.85	0.14	0.99	1.04	2.03	0	0.15	0.05	0.1	0.1
768922	LOC768922	ROSS	2.1884265017	0.6016666667	0.132	0.27	1.08	0.27	0.63	0.41	0.95	0	0.28	0.09	0.16	0.13
769117	LOC769117	ROSS	3.1292830169	0.42	0.048	0	0.71	0.72	0.47	0.25	0.37	0.24	0	0	0	0
769149	LOC769149	ROSS	2.1827348085	2.715	0.598	1.74	4.99	3.65	1.2	1.02	3.69	0.88	0.53	0.53	0.5	0.55
769878	LOC769878	ROSS	3.2871626767	0.1366666667	0.014	0	0.19	0.19	0.19	0.13	0.12	0	0	0	0.07	0
770077	LOC770077	ROSS	2.8662486111	0.7583333333	0.104	0.37	0.92	1.67	0.36	0.32	0.91	0	0	0.13	0.26	0.13
770092	LOC770092	ROSS	2.8860570922	0.4583333333	0.062	0.62	0.61	0.31	0.92	0	0.29	0.31	0	0	0	0
770584	LOC770584	ROSS	4.6244908649	0.4933333333	0.02	0.82	0.54	0	1.08	0.1	0.42	0	0	0	0	0.1
770787	LOC770787	ROSS	3.1193725564	131.53333333	15.136	110.92	285.53	23.72	112.83	62.23	193.97	22.83	6.33	27.82	8.14	10.56
771476	LOC771476	ROSS	2.140964822	2.8933333333	0.656	2.99	5.93	4.79	1.77	0.41	1.47	0	1.21	0.61	0.21	1.25
771772	LOC771772	ROSS	3.7648715907	0.435	0.032	0.79	0.94	0	0.47	0.22	0.19	0	0	0.11	0	0.05
771877	LOC771877	ROSS	2.3882013143	2.0416666667	0.39	1.23	4.32	1.96	0.57	0.68	3.49	0.37	0.52	0.39	0.47	0.2
428571	LRFN2	ROSS	3.1061994038	0.1033333333	0.012	0.13	0	0.13	0.13	0.09	0.14	0	0	0.04	0.02	0
420872	LY86	ROSS	2.2100886952	22.145	4.786	16.76	35.16	23.92	9.38	13.92	33.73	4.4	4.28	4.74	5.58	4.93
395954	MATN3	ROSS	2.6217520031	0.7016666667	0.114	1.23	0.57	0.49	0.32	0.71	0.89	0	0.08	0.11	0.15	0.23
417985	MEI1	ROSS	3.3068212025	0.1583333333	0.016	0.08	0.19	0.31	0.15	0.08	0.14	0	0.08	0	0	0
769710	MFSD7	ROSS	2.7135066213	0.4066666667	0.062	0.34	0.45	0.57	0.33	0.16	0.59	0	0	0.11	0.08	0.12
427801	MGAT5B	ROSS	2.9240750386	1.5483333333	0.204	0.82	3.19	0.95	1.62	0.18	2.53	0.38	0.26	0.02	0.27	0.09
769951	MS4A15	ROSS	2.1573923229	2.98	0.668	2.08	6.99	1.62	1.94	1.4	3.85	0.58	1.06	0.39	0.66	0.65
404773	MUSTN1	ROSS	4.6729181723	578.74166667	22.688	352.4	1376.38	134.59	389.8	792.68	426.6	25.98	16.93	16.71	19.91	33.91
418099	MYBPC1	ROSS	3.35770671	99.476666667	9.704	104.37	143.83	19.08	227.27	2.53	99.78	18.85	1.08	26.43	1.61	0.55
768487	MYH13	ROSS	3.3541085006	2.72	0.266	2.16	3.66	0.86	4.29	0.25	5.1	0.41	0.03	0.75	0.05	0.09
422682	MYOZ2	ROSS	3.4637301184	44.705	4.052	34.11	107.44	8.63	45.72	17.01	55.32	4.55	1.3	10.48	2.63	1.3
424445	NCF2	ROSS	2.9541963104	0.31	0.04	0.38	0.47	0	0.38	0.07	0.56	0.1	0	0.03	0	0.07
421018	NETO1	ROSS	2.6597977336	0.1516666667	0.024	0.28	0.14	0.21	0	0.17	0.11	0.07	0	0	0	0.05
429074	NPL	ROSS	2.4360804017	4.535	0.838	2.75	7.69	5.77	1.85	2.6	6.55	0.51	1.14	0.64	0.94	0.96
378929	PDE6H	ROSS	4	0.32	0.02	0.29	0.28	0.29	0.57	0.4	0.09	0	0	0	0	0.1
418978	PDGFD	ROSS	2.3521119205	6.1983333333	1.214	4.36	14.24	5.06	2.25	4.32	6.96	1.7	0.8	0.77	1.49	1.31
424086	PFTK2	ROSS	2.5344727303	0.73	0.126	0.34	1.02	0.92	0.45	0.52	1.13	0	0.23	0.12	0.12	0.16
396378	PLN	ROSS	3.4195810916	4.5583333333	0.426	4.51	5.66	0.81	2.22	5.68	8.47	0.16	0.08	0.63	0.98	0.28
422019	PNOC	ROSS	4.6123987583	1.6633333333	0.068	0.79	0	2.76	3.89	0.48	2.06	0	0	0.13	0.07	0.14
770734	PRODH	ROSS	3.0312814578	3.45	0.422	1.81	4.53	2.77	3.95	1.19	6.45	0.48	0.19	0.36	0.58	0.5
431610	PRUNE2	ROSS	4.5770690986	1.3366666667	0.056	2.19	1.28	0.24	0.87	0.83	2.61	0.02	0.04	0.02	0.1	0.1
424169	RDH5	ROSS	2.5478695833	0.6783333333	0.116	0.69	1.23	0.14	0.68	0.48	0.85	0	0.28	0.05	0.2	0.05
424410	RNASEL	ROSS	2.1738294559	0.37	0.082	0.1	0.85	0.25	0.25	0.38	0.39	0.05	0.15	0.07	0.07	0.07
415790	RRAD	ROSS	2.6997990187	15.008333333	2.31	20.73	3.29	20.67	5.7	8.7	30.96	1.04	0.4	5.96	1.22	2.93
424808	SCG2	ROSS	3.9344330556	1.4983333333	0.098	0.83	3.41	0.72	0.38	0.98	2.67	0.06	0.11	0.02	0.16	0.14
427673	SCNN1B	ROSS	3.0588936891	0.1833333333	0.022	0.2	0.13	0.2	0.07	0.07	0.43	0	0.07	0.02	0	0.02
426627	SH3TC2	ROSS	2.1390640377	0.2466666667	0.056	0.2	0.39	0.23	0.15	0.15	0.36	0.04	0.04	0.08	0.08	0.04
418336	SLC22A15	ROSS	3.3098552626	0.1983333333	0.02	0.18	0.45	0.09	0.09	0.13	0.25	0	0	0	0.07	0.03
417617	SLC47A1	ROSS	2.4259779651	0.8383333333	0.156	0.7	1.45	1.11	0.29	0.38	1.1	0.12	0.36	0.16	0.04	0.1
417616	SLC47A2	ROSS	3.2146883617	1.0583333333	0.114	0.74	2.53	0.58	0.49	0.34	1.67	0.08	0.08	0.06	0.24	0.11
771780	SMPX	ROSS	4.2432767432	52.65	2.78	65	72.59	18.67	99.11	14.37	46.16	6.52	0.94	3.82	1.65	0.97
427643	SPRY4	ROSS	2.5443205162	0.665	0.114	0.41	1.31	0.91	0.1	0.42	0.84	0.1	0	0.14	0.22	0.11
771648	SSTR1	ROSS	2.6677029317	0.1016666667	0.016	0.12	0	0.12	0.12	0.17	0.08	0	0	0.04	0.04	0
395305	SSTR2	ROSS	2.8203816024	0.2966666667	0.042	0.2	0.52	0.46	0	0.48	0.12	0.07	0	0.07	0.02	0.05
396095	STMN2	ROSS	4.1061994038	0.4133333333	0.024	0.34	0.17	0.17	1.01	0.53	0.26	0	0	0.06	0	0.06
426394	SYTL2	ROSS	2.1963972128	0.5683333333	0.124	0.51	0.57	0.97	0.25	0.67	0.44	0.26	0.07	0.11	0.05	0.13
418420	TAGLN3	ROSS	2.6219730719	0.3816666667	0.062	0.26	0.89	0.13	0.38	0.31	0.32	0	0	0.04	0.09	0.18
424238	TFCP2L1	ROSS	2.5366669437	0.3133333333	0.054	0.09	0.52	0.62	0.09	0.21	0.35	0.09	0	0.06	0.09	0.03
396306	THBS4	ROSS	3.3857597068	0.7316666667	0.07	0.3	1.86	0.79	0.15	0.63	0.66	0.1	0.05	0.08	0.05	0.07
417575	TLCD1	ROSS	2.3643429075	14.036666667	2.726	13.32	20.59	12.11	10.86	8.51	18.83	3.57	3.03	1.8	2.34	2.89
420692	TMEM108	ROSS	2.4508258281	1.17	0.214	0.71	2.74	0.71	0.7	1.2	0.96	0.27	0.18	0.21	0.19	0.22
420274	TMEM74	ROSS	2.3257397088	0.6316666667	0.126	0.37	0.98	0.74	0.49	0.3	0.91	0.25	0.13	0.04	0.04	0.17
421157	TMEM9	ROSS	2.2601175189	2.9316666667	0.612	2.56	7.11	1.2	2.78	1.39	2.55	0.35	0.35	0.49	1.01	0.86
421977	TP53I3	ROSS	2.3072813189	0.6533333333	0.132	0.56	0.83	0.7	0.69	0.24	0.9	0.42	0	0.05	0	0.19
427414	TROJAN	ROSS	2.347463187	0.855	0.168	0.4	1.4	1.06	0.31	0.32	1.64	0.18	0.13	0.17	0.17	0.19
768624	TTC9	ROSS	2.2021437375	1.8866666667	0.41	1.25	3.36	0.54	2.29	1.3	2.58	0.45	0.45	0.3	0.45	0.4
770302	UCHL1	ROSS	2.9555539394	37.033333333	4.774	20.09	60.2	13.9	48.42	28.12	51.47	5.17	4.37	4.71	4.54	5.08
417614	ULK2	ROSS	2.3220170486	27.031666667	5.406	20.29	13.53	63.38	15.91	11.84	37.24	7.16	4.34	5.64	4.78	5.11
396189	VSNL1	ROSS	2.9068905956	0.39	0.052	0.11	0.42	0.63	0	0.76	0.42	0	0	0.04	0.04	0.18
422097	WFIKKN2	ROSS	3.7256502809	0.2116666667	0.016	0.24	0.12	0.54	0.06	0.16	0.15	0.06	0	0	0	0.02
429040	WNT10A	ROSS	4.0443941194	0.165	0.01	0.14	0.4	0.27	0	0.05	0.13	0	0	0	0	0.05
396139	WT1	ROSS	3.3219280949	0.16	0.016	0.12	0.36	0.12	0	0.21	0.15	0	0	0	0.04	0.04
418963	ZC3H12C	ROSS	2.2074693703	0.545	0.118	0.55	1.09	0.72	0.38	0.17	0.36	0.17	0	0.13	0.12	0.17
424124	ZNF533	ROSS	2.8253505799	2.6083333333	0.368	2.26	4.62	0.91	1.54	2.62	3.7	0.22	0.16	0.42	0.44	0.6
